# Supplementary material for: Pulmonary Embolism in Pregnancy: A Review for Clinical Practitioners
Source: J Clin Med. 2024 May 13;13(10):2863. doi: 10.3390/jcm13102863 (PMC11121909; doi:10.3390/jcm13102863)
Supplement: Supplementary file 1 [file jcm-13-02863-s001.zip]

Archive with 1 entries (1 files):
- jcm-2958489-supplementary.pdf
